# Supplementary material for: Real-World Data on Severe Cutaneous Adverse Reactions to Drugs
Source: Pharmaceuticals (Basel). 2025 Dec 22;19(1):21. doi: 10.3390/ph19010021 (PMC12845191; doi:10.3390/ph19010021)
Supplement: Supplementary file 1 [file pharmaceuticals-19-00021-s001.zip]

Archive with 1 entries (1 files):
- pharmaceuticals-4000105-supplementary.pdf
